# Supplementary material for: Severe Acute Respiratory Syndrome Coronavirus 2 Variant Infection Dynamics and Pathogenesis in Transgenic K18-hACE2 and Inbred Immunocompetent C57BL/6J Mice
Source: Viruses. 2025 Mar 30;17(4):500. doi: 10.3390/v17040500 (PMC12031173; doi:10.3390/v17040500)
Supplement: Supplementary file 1 [file viruses-17-00500-s001.zip]

Archive with 1 entries (1 files):
- viruses-3463320-supplementary.pdf
